# Supplementary material for: Impact of deforestation and temporal land-use change on soil organic carbon storage, quality, and lability
Source: PLoS One. 2022 Aug 10;17(8):e0263205. doi: 10.1371/journal.pone.0263205 (PMC9365162; doi:10.1371/journal.pone.0263205)
Supplement: S1 Dataset — (XLSX) [file pone.0263205.s001.xlsx]

## Sheet: Sheet1
Emmanuel Data - Borlaugh Fellowship																																									Soil profile-wise SOC accumulation
			pH	Ece	TOC	TN	Humin	AC	FA	HA	NH	FANH	HANH	HA/FA	HR	HI	DH	CPI	NPI	CL	CLI	CMI	Dlog K-FA	Dlog K-HA	FA - E4/E6	HA - E4/E6		pb	TOC	TN	Humin	AC	FA	HA	NH	FANH	HANH		TOC	TN	Humin	AC	FA	HA	NH	FANH	HANH		TOC
Land use	Depth	Rep	1:2	1:1	(g/kg)	(g/kg)	(g/kg)	(mg/kg)	(g/kg)	(g/kg)	(mg/kg)	(mg/kg)	(mg/kg)	ratio	%	%	%											(g/cm3)	(Mg/ha)	(Mg/ha)	(Mg/ha)	(Mg/ha)	(Mg/ha)	(Mg/ha)	(Mg/ha)	(Mg/ha)	(Mg/ha)		(Mg/ha)	(Mg/ha)	(Mg/ha)	(Mg/ha)	(Mg/ha)	(Mg/ha)	(Mg/ha)	(Mg/ha)	(Mg/ha)
FOR	0-7.5	1	4.93333	52.3333	29.9667	2.37667	22.33	822.933	3.1339	3.11947	1383.3	849.433	533.867	0.995394	20.8677	22.1209	81.8861	1	1	0.0282371	1	1	14.4333	4.86667	1.11	0.68		1.15	25.8463	2.04988	19.2596	0.70978	2.70299	2.69054	1.1931	0.732636	0.46046		43.523	3.8762	31.309	1.7562	5.14321	4.53089	2.5399	1.36742	1.17249		6.96899
FOR	7.5-15	1	4.73333	40.6667	9.53333	0.92	6.42667	433.433	1.56617	0.8567	683.8	300.5	383.3	0.547004	25.4147	28.2228	77.9893	1	1	0.0476306	1	1	18.1667	4.43333	1.14	0.64		1.17	8.3655	0.8073	5.6394	0.380338	1.37431	0.751754	0.600035	0.263689	0.336346												2.21705
FOR	15-22.5	1	4.53333	39.3333	5.7	0.596667	3.65	373.4	0.7633	0.739633	547.067	286.7	260.367	0.968994	26.3673	36.3999	73.3138	1	1	0.070101	1	1	17	4.5	0.82	0.65		1.22	5.2155	0.54595	3.33975	0.341661	0.698419	0.676765	0.500566	0.26233	0.238235												1.32558
FOR	22.5-30	1	4.46667	40.3333	4.3	0.496667	3.22333	340.6	0.385817	0.432367	258.483	114.183	144.3	1.12065	19.0275	31.5923	75.9923	1	1	0.0860231	1	1	15	4.16667	1.02	0.62		1.27	4.09575	0.473075	3.07022	0.324421	0.36749	0.411829	0.246205	0.10876	0.137446												1
FOR	0-7.5	2	4.8	67.2	29.8	2.21	22.023	802	2.81	3.5	1467	807	502	1.24555	21.1745	23.2488	81.1367	1	1	0.0276571	1	1	13.7	5.11	1.2	0.61		1.18	26.373	1.95585	19.4904	0.70977	2.48685	3.0975	1.29829	0.714195	0.44427		44.7848	4.05877	37.9021	1.76989	5.28	4.85325	2.70657	1.36936	1.14173		7.26829
FOR	7.5-15	2	4.9	52.4	10.2	1.1	10.2	450	1.52	1	704	345	351	0.657895	24.7059	27.9365	78.1638	1	1	0.0461538	1	1	13.9	4.76	1.05	0.69		1.21	9.2565	0.99825	9.2565	0.408375	1.3794	0.9075	0.63888	0.313087	0.318532												2.4878
FOR	15-22.5	2	5	40.6	5.6	0.65	5.6	365	1	0.6	523	245	265	0.6	28.5714	32.6875	75.365	1	1	0.069723	1	1	14.5	4.1	0.94	0.69		1.25	5.25	0.609375	5.25	0.342187	0.9375	0.5625	0.490312	0.229687	0.248438												1.36585
FOR	22.5-30	2	4.5	45.5	4.1	0.52	4.1	325	0.5	0.3	293	118	137	0.6	19.5122	36.625	73.193	1	1	0.0860927	1	1	14.3	4.24	0.99	0.6		1.27	3.90525	0.4953	3.90525	0.309563	0.47625	0.28575	0.279082	0.112395	0.130493												1
FOR	0-7.5	3	4.9	49.8	33.7	2.53	26.11	850	3.3	3	1290	799	598	0.909091	18.6944	20.4762	83.004	1	1	0.0258752	1	1	15	4.62	1.03	0.79		1.06	26.7915	2.01135	20.7575	0.67575	2.6235	2.385	1.02555	0.635205	0.47541		41.5838	3.64507	30.0517	1.72543	4.97475	4.2	2.35727	1.35082	1.18744		10.2121
FOR	7.5-15	3	4.6	42.1	8.9	0.84	6.059	440	1.3	0.9	641	365	400	0.692308	24.7191	29.1364	77.4375	1	1	0.0520095	1	1	16.8	4.34	0.99	0.61		1.16	7.743	0.7308	5.27133	0.3828	1.131	0.783	0.55767	0.31755	0.348												2.69697
FOR	15-22.5	3	4.8	43.2	4.2	0.51	2.177	375	0.8	0.7	523	300	246	0.875	35.7143	34.8667	74.1473	1	1	0.0980392	1	1	18.3	4.43	1.1	0.66		1.24	3.906	0.4743	2.02461	0.34875	0.744	0.651	0.48639	0.279	0.22878												1.27273
FOR	22.5-30	3	4.6	39.6	3.3	0.45	2.098	334	0.5	0.4	302	125	142	0.8	27.2727	33.5556	74.8752	1	1	0.11261	1	1	15.4	4.23	1.013	0.59		1.27	3.14325	0.428625	1.99835	0.318135	0.47625	0.381	0.287655	0.119063	0.135255												1
AGR	0-7.5	1	5.73333	51	13.3	1.54333	9.33333	712.667	1.19358	2.04662	726.467	379.756	346.711	1.7147	24.3624	22.4204	81.6857	0.443826	0.649369	0.0566178	2.02206	0.897445	12.0667	6.9	1.04	0.93		1.22	12.1695	1.41215	8.54	0.65209	1.09212	1.87266	0.664717	0.347476	0.317241		30.901	3.98602	21.6413	1.92566	2.76486	4.77491	1.71993	0.928945	0.790989		3.09302
AGR	7.5-15	1	5.86667	50.3333	9.33333	1.31333	6.84	611.467	0.716233	1.28657	490.533	240.433	250.1	1.7963	21.4586	24.4924	80.3262	0.979021	1.42754	0.0701073	1.46057	1.42993	12.1333	5.1	1.06	0.71		1.28	8.96	1.2608	6.5664	0.587008	0.687584	1.2351	0.470912	0.230816	0.240096												2.17054
AGR	15-22.5	1	5.63333	48.3333	7.13333	0.9	5.07	437.633	0.664433	0.982756	416.144	262.233	153.911	1.47909	23.0914	25.2639	79.8314	1.25146	1.50838	0.0653604	0.933719	1.16851	10.2667	4	0.96	0.6		1.3	6.955	0.8775	4.94325	0.426692	0.647823	0.958187	0.405741	0.255678	0.150063												1.65891
AGR	22.5-30	1	4.83333	46.6667	2.86667	0.443333	1.62	264.5	0.343333	0.721589	181.744	96.6667	85.0778	2.10172	37.1484	17.0665	85.4216	0.666667	0.892617	0.101646	1.18193	0.787954	12.8	4.23333	0.88	0.62		1.31	2.8165	0.435575	1.59165	0.259871	0.337325	0.708961	0.178564	0.094975	0.0835889												0.666667
AGR	0-7.5	2	6	56.2	14.5	1.49	10.188	745	1.3	2.3	712	345	358	1.76923	24.8276	19.7778	83.4879	0.486577	0.674208	0.0541621	1.93436	0.941216	11.2	5.98	1.13	1.04		1.17	12.7238	1.30747	8.93997	0.653737	1.14075	2.01825	0.62478	0.302737	0.314145		31.0583	3.8334	22.2173	1.95215	2.70075	4.4595	1.68072	0.834735	0.74493		3.53659
AGR	7.5-15	2	5.7	52.1	9.1	1.25	6.825	620	0.8	1	475	231	232	1.25	19.7802	26.3889	79.1209	0.892157	1.13636	0.0731132	1.58942	1.41801	14.3	5.67	1.03	0.84		1.29	8.80425	1.20938	6.60319	0.59985	0.774	0.9675	0.459562	0.223493	0.22446												2.21951
AGR	15-22.5	2	5.5	45.6	6.5	0.86	4.805	422	0.5	0.8	395	213	141	1.6	20	30.3846	76.6962	1.16071	1.32308	0.0694307	0.991868	1.15127	10.9	4.45	1.02	0.52		1.31	6.38625	0.84495	4.72091	0.414615	0.49125	0.786	0.388088	0.209273	0.138533												1.58537
AGR	22.5-30	2	4.9	47.2	3.2	0.48	1.988	289	0.3	0.7	212	101	69	2.33333	31.25	21.2	82.5083	0.780488	0.923077	0.0992786	1.1544	0.900997	10.5	4.2	0.81	0.65		1.31	3.144	0.4716	1.95321	0.283943	0.29475	0.68775	0.20829	0.0992325	0.0677925												0.780488
AGR	0-7.5	3	5.7	50.9	12.8	1.62	8.255	690	1.3	2.5	745	412	339	1.92308	29.6875	19.6053	83.6084	0.379822	0.640316	0.0569777	2.19145	0.832361	13.2	7.23	0.93	0.89		1.25	12	1.51875	7.73906	0.646875	1.21875	2.34375	0.698438	0.38625	0.317812		31.0507	4.1487	21.535	1.90439	2.77875	4.97025	1.76678	1.02221	0.837345		3.87879
AGR	7.5-15	3	5.4	54.3	8.7	1.31	6.544	604	0.6	1.1	456	312	276	1.83333	19.5402	26.8235	78.8497	0.977528	1.55952	0.0746047	1.43471	1.40247	12.7	4.98	0.98	0.63		1.27	8.28675	1.24778	6.23316	0.57531	0.5715	1.04775	0.43434	0.29718	0.26289												2.63636
AGR	15-22.5	3	5.7	46.1	7.3	0.89	5.168	440	0.8	0.9	432	238	159	1.125	23.2877	25.4118	79.7373	1.7381	1.7451	0.0641399	0.654489	1.13756	11.7	5.31	1.09	0.67		1.32	7.227	0.8811	5.11632	0.4356	0.792	0.891	0.42768	0.23562	0.15741												2.21212
AGR	22.5-30	3	4.6	47.8	3.6	0.51	2.49	251	0.2	0.7	210	105	101	3.5	25	23.3333	81.0811	1.09091	1.13333	0.0749477	0.663254	0.72355	12.8	3.98	0.79	0.6		1.31	3.537	0.501075	2.44643	0.246608	0.1965	0.68775	0.206325	0.103162	0.0992325												1.09091
WET	0-7.5	1	6.3	39.3333	27.4	1.28333	22.4433	660.3	2.20159	2.06643	688.642	381.742	306.9	0.938609	15.5767	16.1349	86.1068	0.914349	0.539972	0.0246936	0.881915	0.806378	8	4.33333	0.99	0.76		1.17	24.0435	1.12612	19.694	0.579413	1.9319	1.8133	0.604283	0.334978	0.269305		40.0048	3.11827	30.5041	1.80933	4.07592	3.85535	1.56943	0.832401	0.737026		6.37209
WET	7.5-15	1	6.33333	43.6667	8.53333	0.963333	6	561.9	1.02565	0.993256	514.428	271.017	243.411	0.968416	23.659	25.4805	79.6936	0.895105	1.0471	0.0704892	1.46853	1.31448	9.1	5.8	1.49	0.65		1.2	7.68	0.867	5.4	0.50571	0.923085	0.89393	0.462985	0.243915	0.21907												1.9845
WET	15-22.5	1	6.43333	46.3333	4.56667	0.766667	2.89667	453	0.716158	0.6269	326.942	170.508	156.433	0.875365	29.41	24.3431	80.4227	0.80117	1.28492	0.110121	1.57315	1.26036	10.9	4.86667	0.97	0.51		1.25	4.28125	0.71875	2.71563	0.424687	0.671398	0.587719	0.306508	0.159852	0.146656												1.06202
WET	22.5-30	1	6.26667	46.6667	4.16667	0.423333	2.80667	312	0.572442	0.583756	203.803	97.5583	106.244	1.01976	27.7487	17.627	85.0145	0.968992	0.852349	0.0809409	0.941173	0.911989	10.8333	4.2	1.05	0.73		1.28	4	0.4064	2.6944	0.29952	0.549544	0.560405	0.195651	0.093656	0.101995												0.968992
WET	0-7.5	2	6.6	45.3	28.4	1.35	22.89	689	2.5	2.3	710	368	349	0.92	16.9014	14.7917	87.1143	0.95302	0.61086	0.0248638	0.887992	0.846274	9.56	11.1	0.921	0.73		1.2	25.56	1.215	20.601	0.6201	2.25	2.07	0.639	0.3312	0.3141		42.5122	3.17032	31.9379	1.8796	4.51425	4.4235	1.63657	0.898095	0.716122		6.92683
WET	7.5-15	2	6.4	32.9	9.2	0.89	6.302	580	1.1	1.3	498	301	218	1.18182	26.087	20.75	82.8157	0.901961	0.809091	0.0672854	1.46273	1.31932	10.1	9.56	1.03	0.68		1.23	8.487	0.821025	5.81359	0.53505	1.01475	1.19925	0.459405	0.277672	0.201105												2.2439
WET	15-22.5	2	6.1	42.6	5.1	0.72	3.252	432	0.8	0.7	348	189	127	0.875	29.4118	23.2	81.1688	0.910714	1.10769	0.092545	1.32207	1.20403	9.89	11.21	1.01	0.57		1.27	4.85775	0.6858	3.09753	0.41148	0.762	0.66675	0.33147	0.180023	0.120967												1.2439
WET	22.5-30	2	6.3	45.3	3.7	0.46	2.488	321	0.5	0.5	212	112	82	1	27.027	21.2	82.5083	0.902439	0.884615	0.0949985	1.10463	0.996865	10.34	10.89	1.13	0.63		1.3	3.6075	0.4485	2.4258	0.312975	0.4875	0.4875	0.2067	0.1092	0.07995												0.902439
WET	0-7.5	3	6.2	45.1	26.8	1.24	22.042	712	1.9	2.2	658	401	329	1.15789	15.2985	16.0488	86.1707	0.795252	0.490119	0.0272922	1.0497	0.834778	8.23	9.34	1.07	0.8		1.14	22.914	1.0602	18.8459	0.60876	1.6245	1.881	0.56259	0.342855	0.281295		38.697	3.17475	29.4202	1.88963	3.6945	4.04175	1.54057	0.7824	0.764497		8.12121
WET	7.5-15	3	6.3	38.5	8.1	1.04	5.61	578	0.9	1.1	490	226	225	1.22222	24.6914	24.5	80.3213	0.910112	1.2381	0.0768413	1.47772	1.34489	10.17	11.27	0.98	0.6		1.24	7.533	0.9672	5.2173	0.53754	0.837	1.023	0.4557	0.21018	0.20925												2.45455
WET	15-22.5	3	5.8	37.1	4.9	0.69	3.161	457	0.7	0.7	339	152	176	1	28.5714	24.2143	80.506	1.16667	1.35294	0.102858	1.04958	1.22451	9.76	9.79	1.08	0.53		1.26	4.6305	0.65205	2.98715	0.431865	0.6615	0.6615	0.320355	0.14364	0.16632												1.48485
WET	22.5-30	3	5.5	41.2	3.8	0.52	2.488	327	0.6	0.5	212	90	113	0.833333	28.9474	19.2727	83.8415	1.15152	1.15556	0.0941549	0.833229	0.959476	9.87	10.2	1.01	0.8		1.27	3.6195	0.4953	2.36982	0.311468	0.5715	0.47625	0.20193	0.085725	0.107632												1.15152
CRP	0-7.5	1	5.96667	32.6667	25.9333	2.33667	19.52	840.433	3.53492	1.83702	1041.4	578.417	462.983	0.519678	20.7144	19.3859	83.762	0.865406	0.98317	0.0334929	1.19617	1.03518	12.5	4.8	0.52	0.68		1.19	23.1455	2.08548	17.4216	0.750087	3.15491	1.63954	0.92945	0.516237	0.413213		45.838	4.42748	33.3252	2.00933	6.41375	3.91252	2.18658	1.19312	0.993459		6.03101
CRP	7.5-15	1	6.03333	25.6667	13.3667	1.23	9.57333	611.467	2.14505	0.9809	667.383	354.95	312.433	0.457285	23.3862	21.3498	82.4064	1.4021	1.33696	0.0479386	0.998721	1.4003	13.1667	5.1	1.11	0.71		1.22	12.2305	1.12545	8.7596	0.559492	1.96272	0.897523	0.610656	0.324779	0.285877												3.10853
CRP	15-22.5	1	5.83333	23.3333	6.86667	0.723333	4.65	431.367	1.02742	0.743567	445.683	229.25	216.433	0.723725	25.791	25.1659	79.894	1.20468	1.21229	0.0670313	0.95759	1.15359	12.3333	8.73333	1.09	0.91		1.23	6.3345	0.667275	4.28963	0.397936	0.947792	0.68594	0.411143	0.211483	0.19966												1.5969
CRP	22.5-30	1	5.43333	25.6667	4.33333	0.576667	2.99667	316.867	0.3657	0.7239	247.067	147.633	99.4333	1.97949	25.1446	22.675	81.5162	1.00775	1.16107	0.0788919	0.917348	0.924459	10.5333	4.86667	1.01	0.68		1.27	4.1275	0.549275	2.85432	0.301816	0.348329	0.689515	0.235331	0.140621	0.0947103												1.00775
CRP	0-7.5	2	6.1	35.6	24.9	2.21	18.498	900	3.8	1.5	1102	602	412	0.394737	21.2851	20.7925	82.7866	0.83557	1	0.0375	1.33929	1.11907	11.9	5.03	0.67	0.65		1.22	22.7835	2.02215	16.9257	0.8235	3.477	1.3725	1.00833	0.55083	0.37698		46.4183	4.42793	33.2084	2.12771	6.9705	4.026	2.21335	1.22624	0.94671		6.07317
CRP	7.5-15	2	6.4	30.4	14.2	1.18	10.088	600	2.3	1.2	612	323	298	0.521739	24.6479	17.4857	85.1167	1.39216	1.07273	0.0441176	0.959079	1.33519	12.6	5.71	0.98	0.67		1.25	13.3125	1.10625	9.4575	0.5625	2.15625	1.125	0.57375	0.302812	0.279375												3.46341
CRP	15-22.5	2	5.6	31.6	6.1	0.81	3.762	434	0.9	1	438	240	198	1.11111	31.1475	23.0526	81.266	1.08929	1.24615	0.0765972	1.09425	1.19195	14.2	7.53	1.15	1.04		1.27	5.81025	0.771525	3.5833	0.413385	0.85725	0.9525	0.417195	0.2286	0.188595												1.4878
CRP	22.5-30	2	4.9	32.4	4.7	0.55	3.377	342	0.5	0.6	223	150	106	1.2	23.4043	20.2727	83.1444	1.14634	1.05769	0.0784764	0.912516	1.04605	11.12	5.01	1.1	0.73		1.28	4.512	0.528	3.24192	0.32832	0.48	0.576	0.21408	0.144	0.10176												1.14634
CRP	0-7.5	3	5.8	30.9	27.1	2.47	20.871	827	3.1	2.1	1029	549	498	0.677419	19.1882	19.7885	83.4805	0.804154	0.976285	0.0314772	1.21066	0.973558	12.98	4.59	0.39	0.71		1.16	23.577	2.1489	18.1578	0.71949	2.697	1.827	0.89523	0.47763	0.43326		45.447	4.48522	33.4206	1.91875	5.9025	3.94575	2.17813	1.1806	1.05622		8.21212
CRP	7.5-15	3	5.5	32.8	12.7	1.3	8.832	602	2.1	1.1	668	380	337	0.52381	25.1969	20.875	82.7301	1.42697	1.54762	0.0497603	0.956929	1.3655	11.38	4.39	1.04	0.75		1.2	11.43	1.17	7.9488	0.5418	1.89	0.99	0.6012	0.342	0.3033												3.84848
CRP	15-22.5	3	5.6	36.1	6.6	0.73	4.443	412	1	0.7	457	254	219	0.7	25.7576	26.8824	78.8132	1.57143	1.43137	0.0665805	0.679393	1.06762	12.67	10.21	1.01	0.89		1.25	6.1875	0.684375	4.16531	0.38625	0.9375	0.65625	0.428438	0.238125	0.205313												2
CRP	22.5-30	3	5.1	32.1	4.5	0.51	3.332	287	0.4	0.5	268	130	121	1.25	20	29.7778	77.0548	1.36364	1.13333	0.0681225	0.602854	0.822073	12.11	5.29	0.99	0.6		1.26	4.2525	0.48195	3.14874	0.271215	0.378	0.4725	0.25326	0.12285	0.114345												1.36364
BIO	0-7.5	1	5.6	110.667	17.4667	2.34	13.4167	797.133	1.28167	1.83178	936.55	531.667	404.883	1.42922	17.8251	30.0808	76.8753	0.58287	0.984572	0.0478198	1.70785	0.995454	11.7	5.66667	0.99	0.62		1.25	16.375	2.19375	12.5781	0.747312	1.20156	1.7173	0.878016	0.498437	0.379578		41.9663	3.74693	32.277	2.05086	3.16643	4.07536	2.44744	1.26171	1.08892		4.06202
BIO	7.5-15	1	5.83333	106	13.7333	0.666667	11.4233	506.733	0.740917	0.863917	705.167	365.75	339.417	1.16601	11.6857	43.9402	69.4733	1.44056	0.724638	0.0383117	0.79816	1.1498	11.5	4.7	0.95	0.76		1.34	13.802	0.67	11.4804	0.509267	0.744621	0.868236	0.708692	0.367579	0.341114												3.1938
BIO	15-22.5	1	5.73333	97.3333	8.56667	0.396667	6.6437	382.467	0.7	0.668967	554	237.767	217.7	0.955667	15.9802	40.4685	71.1903	1.50292	0.664804	0.0467323	0.667605	1.00336	10.1	3.36667	0.94	0.67		1.31	8.41675	0.389725	6.52744	0.375774	0.68775	0.65726	0.544305	0.233606	0.21389												1.99225
BIO	22.5-30	1	5.46667	80.6667	3.16667	0.463333	1.5878	392.967	0.5	0.78175	297.117	152.2	144.917	1.5635	40.4763	23.1805	81.1816	0.736434	0.932886	0.141676	1.6474	1.2132	11.8	5.36667	1.03	1.12		1.42	3.3725	0.49345	1.69101	0.41851	0.5325	0.832564	0.316429	0.162093	0.154336												0.736434
BIO	0-7.5	2	6	121.1	17.9	2.28	14.388	812	1.1	1.5	912	569	437	1.36364	14.5251	35.0769	74.0319	0.600671	1.03167	0.0475187	1.6971	1.0194	12.23	5.12	1.11	0.59		1.25	16.7812	2.1375	13.4887	0.76125	1.03125	1.40625	0.855	0.533438	0.409687		43.4745	3.81847	33.8421	2.18108	3.43425	3.70425	2.49388	1.29434	1.14261		4.36585
BIO	7.5-15	2	5.7	98.9	14.2	0.75	11.329	578	1	1.1	771	365	350	1.1	14.7887	36.7143	73.1452	1.39216	0.681818	0.0424314	0.922421	1.28415	9.89	5.05	0.9	0.82		1.31	13.9515	0.736875	11.1307	0.567885	0.9825	1.08075	0.757507	0.358612	0.343875												3.46341
BIO	15-22.5	2	5.8	105.3	9.1	0.51	7.042	450	0.8	0.7	558	250	245	0.875	16.4835	37.2	72.8863	1.625	0.784615	0.0520231	0.743187	1.20768	11.34	4.12	0.96	0.62		1.34	9.1455	0.51255	7.07721	0.45225	0.804	0.7035	0.56079	0.25125	0.246225												2.21951
BIO	22.5-30	2	5.3	89.7	3.5	0.42	2.088	389	0.6	0.5	312	147	139	0.833333	31.4286	28.3636	77.9037	0.853659	0.807692	0.12504	1.45396	1.24118	12.1	5.11	1.09	0.89		1.37	3.59625	0.43155	2.14542	0.399698	0.6165	0.51375	0.32058	0.151043	0.142822												0.853659
BIO	0-7.5	3	5.7	109.8	18.3	2.41	13.788	869	1.5	2.1	912	600	469	1.4	19.6721	25.3333	79.7872	0.543027	0.952569	0.0498537	1.91745	1.04123	11.78	6.16	0.93	0.67		1.2	16.47	2.169	12.4092	0.7821	1.35	1.89	0.8208	0.54	0.4221		41.5117	3.60285	31.3098	2.23766	3.813	4.0665	2.32244	1.33248	1.15264		5.54545
BIO	7.5-15	3	5.5	102.1	13.9	0.62	11.195	603	1.1	0.9	705	389	346	0.818182	14.3885	35.25	73.9372	1.5618	0.738095	0.0453486	0.872088	1.36203	12.32	4.31	0.99	0.72		1.27	13.2398	0.59055	10.6632	0.574358	1.04775	0.85725	0.671513	0.370523	0.329565												4.21212
BIO	15-22.5	3	5.1	100.4	8.2	0.42	6.077	458	0.9	0.7	523	257	237	0.777778	19.5122	32.6875	75.365	1.95238	0.823529	0.0591578	0.603651	1.17856	10.52	3.49	1.04	0.62		1.33	8.1795	0.41895	6.06181	0.456855	0.89775	0.69825	0.521693	0.256357	0.236407												2.48485
BIO	22.5-30	3	5.2	98.3	3.5	0.41	2.102	410	0.5	0.6	298	160	159	1.2	31.4286	27.0909	78.6838	1.06061	0.911111	0.132686	1.17421	1.24538	9.98	5.76	1.11	1.18		1.38	3.6225	0.42435	2.17557	0.42435	0.5175	0.621	0.30843	0.1656	0.164565												1.06061
[truncated: 8 more columns]
